# Supplementary material for: Characterization of Microbial Communities in Wastewater Treatment Plants Containing Heavy Metals Located in Chemical Industrial Zones
Source: Int J Environ Res Public Health. 2022 May 27;19(11):6529. doi: 10.3390/ijerph19116529 (PMC9180875; doi:10.3390/ijerph19116529)
Supplement: Supplementary file 1 [file ijerph-19-06529-s001.zip]

Archive with 1 entries (1 files):
- ijerph-1706994-supplementary.pdf
